# Supplementary material for: Ambipolar Charge Transport in Organic Semiconductors: How Intramolecular Reorganization Energy Is Controlled by Diradical Character
Source: Molecules. 2023 Jun 8;28(12):4642. doi: 10.3390/molecules28124642 (PMC10304932; doi:10.3390/molecules28124642)
Supplement: Supplementary file 1 [file molecules-28-04642-s001.zip]

Archive with 1 entries (1 files):
- molecules-2436254-supplementary.pdf
